# Supplementary material for: aaquetzalli is required for epithelial cell polarity and neural tissue formation in Drosophila
Source: PeerJ. 2018 Jun 21;6:e5042. doi: 10.7717/peerj.5042 (PMC6015755; doi:10.7717/peerj.5042)
Supplement: Supplemental Information 2 — Raw data for embryo death rate. [file peerj-06-5042-s007.xlsx]

## Sheet: Hoja1
genotype	dead embryos	hatched embryos	total
aqzGFP	273	144	417
Oregon R	36	137	173
