# Supplementary material for: aaquetzalli is required for epithelial cell polarity and neural tissue formation in Drosophila
Source: PeerJ. 2018 Jun 21;6:e5042. doi: 10.7717/peerj.5042 (PMC6015755; doi:10.7717/peerj.5042)
Supplement: Supplemental Information 3 — Raw data for Deadpan quantification. [file peerj-06-5042-s008.xls]

## Sheet: Hoja1
	Number of Dpn-positive cells per embryo
		aqz1/+	aqz1/aqz1
		125	163
		98	115
		87	125
		98	186
		67	73
		73	91
		82	84
		94	138
		230	139
		163	112
		211	217
		123	95
			128
			113
			352
			381
	Average	120.917	157
	Standard Deviation (SD)	53.4695	90.0141
	Standard Error (SE)	15.4353	22.5035
	Student's t-test	P=	0.0990407
